# Supplementary material for: Characterization of antimicrobial resistance and virulence traits of clinical Pseudomonas mosselii isolates with reduced meropenem susceptibility and preserved imipenem susceptibility
Source: Microbiol Spectr. 2026 May 28;14(7):e03560-25. doi: 10.1128/spectrum.03560-25 (PMC13340271; doi:10.1128/spectrum.03560-25)
Supplement: Table S1 — Reference strains for phylogenetic analysis. Detailed information of 55 reference strains used in phylogenetic analysis with their accessions. [file spectrum.03560-25-s0001.xlsx]

## Sheet: 数据库菌株信息
Table S1: Reference strains for phylogenetic analysis.
Taxonomy	Strain	Assembly Accession	BioProject	BioSample
Pseudomonas mosselii	DSM 17497	GCA_000621225.1	PRJNA221051	SAMN02743979
Pseudomonas mosselii	BW11M1	GCA_001562525.1	PRJNA311277	SAMN04481375
Pseudomonas mosselii	Gil3	GCA_001709215.1	PRJNA323933	SAMN05192121
Pseudomonas mosselii	WS2-TSB-10	GCA_002099255.1	PRJNA356481	SAMN06114602
Pseudomonas mosselii	BS011	GCA_002309555.1	PRJNA401506	SAMN07606279
Pseudomonas mosselii	PtA1	GCA_002736065.1	PRJNA415012	SAMN07812005
Pseudomonas mosselii	LB-090624	GCA_003205295.1	PRJNA474049	SAMN09295223
Pseudomonas mosselii	SC006	GCA_005796105.1	PRJNA542509	SAMN11626011
Pseudomonas mosselii	PMS1, 14802	GCA_014062065.1	PRJNA649295	SAMN15663403
Pseudomonas mosselii	RW5S2	GCA_014268895.1	PRJNA639797	SAMN15248324
Pseudomonas mosselii	BW18S1	GCA_014268925.1	PRJNA639797	SAMN15248325
Pseudomonas mosselii	PSB00034	GCA_016008825.1	PRJNA475751	SAMN13622252
Pseudomonas mosselii	PSB00033	GCA_016008855.1	PRJNA475751	SAMN13622251
Pseudomonas mosselii	PAH16	GCA_018457075.1	PRJNA699615	SAMN17801975
Pseudomonas mosselii	DSM 17497	GCA_019823065.1	PRJNA755842	SAMN20845043
Pseudomonas mosselii	NMI4849_14	GCA_021283375.2	PRJNA788750	SAMN23773752
Pseudomonas mosselii	BML-PP044	GCA_021602505.1	PRJDB10089	SAMD00422637
Pseudomonas mosselii	BML-PP052	GCA_021602665.1	PRJDB10089	SAMD00422645
Pseudomonas mosselii	9-1	GCA_022557355.1	PRJNA813185	SAMN26454016
Pseudomonas mosselii	923	GCA_023065975.1	PRJNA826312	SAMN27554563
Pseudomonas mosselii	CCBH28871	GCA_023572355.1	PRJNA677881	SAMN27549442
Pseudomonas mosselii	CCBH27450	GCA_023572565.1	PRJNA677881	SAMN27549422
Pseudomonas mosselii	S 311-5	GCA_024126715.1	PRJNA844552	SAMN29162782
Pseudomonas mosselii	P33	GCA_024752495.1	PRJNA871068	SAMN30403672
Pseudomonas mosselii	PH4	GCA_025163535.1	PRJNA876234	SAMN30648327
Pseudomonas mosselii	PM_A1_9	GCA_025660735.1	PRJNA764097	SAMN30885118
Pseudomonas mosselii	PM_I2_5	GCA_025660755.1	PRJNA764097	SAMN30885119
Pseudomonas mosselii	PM_I2_9	GCA_025660775.1	PRJNA764097	SAMN30885120
Pseudomonas mosselii	PM_A1_5	GCA_025660795.1	PRJNA764097	SAMN30885117
Pseudomonas mosselii	GD03978	GCA_029838575.1	PRJNA868296	SAMN30525434
Pseudomonas mosselii	GD03973	GCA_029838655.1	PRJNA868296	SAMN30525429
Pseudomonas mosselii	GD03974	GCA_029838705.1	PRJNA868296	SAMN30525430
Pseudomonas mosselii	GD03969	GCA_029838785.1	PRJNA868296	SAMN30525425
Pseudomonas mosselii	GD03963	GCA_029838905.1	PRJNA868296	SAMN30525419
Pseudomonas mosselii	GD03950	GCA_029839145.1	PRJNA868296	SAMN30525406
Pseudomonas mosselii	GD03853	GCA_029840975.1	PRJNA868296	SAMN30525309
Pseudomonas mosselii	GD03840	GCA_029841265.1	PRJNA868296	SAMN30525296
Pseudomonas mosselii	GD03782	GCA_029842385.1	PRJNA868296	SAMN30525238
Pseudomonas mosselii	GD03776	GCA_029842535.1	PRJNA868296	SAMN30525232
Pseudomonas mosselii	GD03763	GCA_029842725.1	PRJNA868296	SAMN30525219
Pseudomonas mosselii	GD03762	GCA_029842745.1	PRJNA868296	SAMN30525218
Pseudomonas mosselii	GD03751	GCA_029843025.1	PRJNA868296	SAMN30525207
Pseudomonas mosselii	GD03745	GCA_029843155.1	PRJNA868296	SAMN30525201
Pseudomonas mosselii	GD03708	GCA_029843845.1	PRJNA868296	SAMN30525164
Pseudomonas mosselii	5(3)	GCA_030418195.1	PRJNA990579	SAMN36271085
Pseudomonas mosselii	JP2-207	GCA_030908485.1	PRJNA1006872	SAMN37054149
Pseudomonas mosselii	C24	GCA_034718695.1	PRJNA899680	SAMN31666463
Pseudomonas mosselii	S82	GCA_035783715.1	PRJNA636233	SAMN27532989
Pseudomonas mosselii	JR23	GCA_037046525.1	PRJNA1082522	SAMN40212480
Pseudomonas mosselii	SMAGNO142	GCA_039593545.1	PRJNA1096928	SAMN41035869
Pseudomonas mosselii	DDWI-02	GCA_040196295.1	PRJNA1107196	SAMN41163378
Pseudomonas mosselii	H18	GCA_041414635.1	PRJNA985214	SAMN35791110
Pseudomonas mosselii	DC422	GCA_050499765.1	PRJNA1159339	SAMN43572856
Pseudomonas mosselii	HDU05	GCA_051269815.1	PRJNA1276534	SAMN49076656
Pseudomonas mosselii	2024HL-00417	GCA_051372685.1	PRJNA288601	SAMN41069676
Pseudomonas mosselii	SRR9109406_bin.6_metaWRAP_v1.3_MAG	GCA_945952515.1	PRJEB54755	SAMEA110422317
